# Supplementary material for: Protective Immunity of the Primary SARS-CoV-2 Infection Reduces Disease Severity Post Re-Infection with Delta Variants in Syrian Hamsters
Source: Viruses. 2022 Mar 13;14(3):596. doi: 10.3390/v14030596 (PMC8950956; doi:10.3390/v14030596)
Supplement: Supplementary file 1 [file viruses-14-00596-s001.zip]

Archive with 1 entries (1 files):
- viruses-1604208-supplementary.pdf
